# Supplementary material for: The pathway of social support in enhancing adolescents’ physical fitness: The mediating roles of physical activity and self-efficacy
Source: PLoS One. 2024 Sep 26;19(9):e0308864. doi: 10.1371/journal.pone.0308864 (PMC11426479; doi:10.1371/journal.pone.0308864)
Supplement: S1 Data — (XLSX) [file pone.0308864.s001.xlsx]

## Sheet: Sheet1
SEX	SS	SE	PA	PF
1	1.9	1.5	2.13	55.3
1	1	1.8	2.13	56.2
1	1.1	1.6	1.38	57.2
1	2.9	2	4	59.4
1	1.3	2	2.13	60.3
1	2	2.5	3.75	61.2
1	2.2	1.6	3.63	61.4
1	2.5	1.6	1.88	62
1	3.8	3.1	3.75	62
1	1.2	1.3	2.88	62.1
1	1.9	2	2	62.2
1	1.7	1.6	2.13	62.4
1	2.2	2.1	2.13	63.2
1	3	1.6	3.63	63.2
1	1.4	2.1	1.75	64.2
1	1.6	2.1	1.88	64.2
1	2.7	1.7	2	64.2
1	1.8	2.7	2.25	64.2
1	1.7	2	2.88	64.2
1	2.1	2.2	2.88	65
1	2	3.3	4	65
1	2.6	3.4	4.13	65.1
1	1.2	1.6	2.5	65.2
1	3.5	3	3	65.2
1	2.6	2	3.38	65.2
1	1.6	3.3	3.5	65.2
1	3.2	3.1	3.75	65.2
1	2.3	2	3.38	65.2
1	3.2	2.1	2.88	65.6
1	2.6	3.5	2.5	66.2
1	2.8	3.3	2.5	66.2
1	1.4	2.1	3.5	66.2
1	2.9	3.3	3.88	66.2
1	2.2	2.8	2.25	67
1	4	2.2	3.63	67.2
1	2.2	1.4	2.88	67.3
1	1	3	3.75	67.6
1	2.4	2.8	3	68
1	3	2.8	2.38	68.2
1	2.5	3.1	3.13	68.7
1	3.4	2.6	2.13	69
1	2.1	1.7	3.5	69
1	1.8	2.2	3	69.4
1	1.3	1.9	2.63	70.2
1	2.1	2.5	2	71.2
1	3.7	2	3.88	71.7
1	2.5	2.3	4	71.9
1	1.3	2.5	2.63	72.2
1	2.5	3.1	2.63	72.2
1	1.4	3.1	4	74.4
1	2.9	2.6	2.13	74.6
1	2.6	3.6	3.38	75.4
1	3.5	2	4.13	79.2
1	3.9	1.9	3.75	80.3
1	1.9	2.3	3.5	81.2
1	3.8	3.7	2.75	82.2
2	1	1.6	1.88	58.2
2	1.1	2.5	2.5	61.1
2	2.8	3.4	4.38	61.2
2	4	2.4	2.38	62
2	2.1	2.4	2.13	62
2	1.4	2.9	1.88	63.2
2	3.4	2.8	3.38	63.2
2	3.8	3.3	3.63	63.2
2	3.2	1.9	1.88	63.5
2	3.3	2.1	2.13	63.7
2	2.8	2.2	2.38	64.2
2	1.2	1.9	3.38	64.2
2	2.8	2.2	3.75	64.2
2	3.4	2.2	3.88	64.2
2	2.9	2.1	2.75	65
2	1.3	1.5	1.75	65.2
2	1.2	1.6	3	65.2
2	1.2	1.1	3.38	65.2
2	2.7	3.3	2.5	65.3
2	3	2.4	3.25	65.9
2	3.5	2.2	3.75	66.1
2	3.7	2.5	3	66.2
2	3.8	3	3	66.6
2	2.8	2.9	3.75	66.9
2	1.8	2.4	1.75	67.1
2	2.7	3.3	3	67.1
2	3.4	2.1	3.38	67.2
2	3	2.4	3.13	67.4
2	2.3	3.3	2.88	67.4
2	3.1	2	3	67.5
2	3	3.1	3.5	67.9
2	1.3	2.4	2.25	68.2
2	1.8	2.5	2.63	68.2
2	3	2.3	3.38	68.2
2	3.3	3.8	4.13	68.4
2	3.4	2.6	4.25	69.1
2	1.9	2.4	2.63	69.2
2	2	1.7	1.75	69.2
2	2.6	2.3	2.5	69.3
2	2.1	2.1	3.5	70.2
2	2.1	2.2	2.38	70.7
2	1.2	3.1	1.88	70.8
2	3.8	2.3	2.88	71.3
2	1.6	2.9	2.75	71.8
2	2.6	3	2.25	72.2
2	1.2	3	2.63	72.2
2	2.1	3.4	3.38	72.7
2	2.7	3.4	4	73.1
2	1.8	3.3	3.25	74
2	3.2	2.2	2.75	74.6
2	3.3	2.6	3.13	74.7
2	1	2.8	4	75.2
2	3.2	3.6	2.75	76.2
2	3.6	3.5	3.13	76.7
2	3.5	2.6	3.63	76.7
2	3.6	2.1	4	76.9
2	2.2	2.8	3.5	77.2
2	2.6	2.6	3.75	77.3
2	2.6	2.5	3.5	78
2	2.1	3.4	2.75	80.2
2	1.3	2.9	2.75	80.2
2	3.9	3	4.63	80.2
2	3.6	3.9	4.5	80.8
2	3.9	2.4	4.13	81.2
2	2.4	2.7	3.75	81.6
2	3.4	3.7	3.13	82.1
2	3.8	3	3.88	82.5
